# Supplementary material for: Colorimetric Detection of DNase Type I 3′OH DNA Ends Using an Isothermal Amplification-Assisted Paper-Based Analytical Device
Source: Biosensors (Basel). 2022 Nov 13;12(11):1012. doi: 10.3390/bios12111012 (PMC9688845; doi:10.3390/bios12111012)
Supplement: Supplementary file 1 [file biosensors-12-01012-s001.zip]

Archive with 1 entries (1 files):
- biosensors-1985511-supplementary.pdf
